# Supplementary material for: Long-term effects of canine parvovirus infection in dogs
Source: PLoS One. 2018 Mar 16;13(3):e0192198. doi: 10.1371/journal.pone.0192198 (PMC5856261; doi:10.1371/journal.pone.0192198)
Supplement: S2 File — Data evaluated from the returned questionnaires including laboratory parameters noted during hospitalization of the dogs of the CPV group. (XLSX) [file pone.0192198.s002.xlsx]

## Sheet: Tabelle1
Group	Breed	Gender	Age at presentation (weeks)	Time span of observation (years)	Reason for presentation (WE/V = wellness exam and vaccination; Resp = respiratory disease; UTD = urinary tract disease; FB/Intox = intake of foreign body or intoxication without clinical signs)	Question 1.2 (0 = no; 1= yes)	Question 1.3 (0 = no; 1 = yes)	Question 1.4 (0 = no; 1 = yes)	Question 1.5	Question 1.6	Question 1.7 (0 = no; 1 = yes)	Question 1.8 (0 = no; 1 = yes)	Question 1.9 (0 = no; 1 = yes)	Question 2.1 (0 = no; 1 = yes)	Age at beginning of clinical signs	Frequency	Duration (days)	Frequency of recurrent episodes	Age at end of clinical signs	Question 2.2 (0 = normal; 1 = slightly; 2 = moderately; 3 = severely decreased)	Question 2.3 (0 = normal; 1 = slightly; 2 = moderately; 3 = severely decreased)	Question 2.4 (0 = < 1 x/month; 1 = 1 x/week; 2 = 2-3 x/week; 3 = > 3 x/week)	Question 2.5 (0 = normal; 1 =slightly soft; 2 = very soft; 3 = watery)	Question 2.6 (0 = normal; 1 = 2-3 x/day; 2 = 4-5 x/day; 3 = > 5 x/day)	Question 2.7 (0 = no; 1 = < 5 %; 2 = 5-10 %; 3 = > 10 %)	Question 2.8	Question 2.9 (0 = no; 1 = slight; 2 = moderate; 3 = severe)	Question 2.10	Question 2.11	Question 2.12 (0 = no; 1 = yes)	Question 2.13 (0 = no; 1 = yes)	CIBDAI	CIBDAI groups	Question 3.1 (0 = no; 1 = yes)	Age at beginning of clinical signs	Clinical signs < 3 years (0 = no; 1 = yes)	Saisonality (0 = no; 1 = yes)	Front legs affected (0 = no; 1 = yes)	Ear pinnae affected (0 = no; 1 = yes)	Ear margins affected (0 = no; 1 = yes)	Back part affected (0 = no; 1 = yes)	Favrot criteria fulfilled (0 = no; 1 = yes)	Question 3.3	Question 3.4 (0 = no; 1 = yes)	Question 3.6 (0 = no; 1 = yes)	Result	Question 3.7 (0 = no; 1 = yes)	Question 3.8	Question 4.1 (0 = no; 1 = yes)
Control group	Maltese	Male	52	2	FB/Intox	0	1	1	Dry food	Puppy food	0	0	0	0						0	0	0	0	1	0	Yes	0	No	No	0	0	1	0	0									No	1	0		0	Never got	0
Control group	Mixed breed	Male	12	9	WE/V	0	1	1	Dry food	Puppy food	1	1	1	1	< 6 month	Recurrent	7	≥ 1/month	Ongoing	0	0	0	1	1	0	No	0	No	No	0	0	2	0	0									No	1	0		0	Never got	0
Control group	Miniature schnauzer	Male	187	8	WE/V	1	1	0	Various	Puppy food	1	1	0	0						0	0	0	0	1	0	Yes	0	Occasional	No	0	0	1	0	0									No	1	0		0	Never got	0
Control group	Yorkshire terrier	Male	14	7	WE/V	1	1	1	Various	Puppy food	1	1	1	0						0	0	0	0	1	0	Unknown	0	No	No	0	0	1	0	0									No	1	0		0	Never got	0
Control group	Poodle	Male	13	2	WE/V	1	1	1	Canned food	Puppy food	1	1	1	0						0	1	0	0	1	0	Unknown	0	Occasional	No	0	1	2	0	1	< 6 months	1	0	0	1	0	0	1	No	1	0		1	Never got	0
Control group	Munsterlander	Male neutered	66	1	WE/V	1	1	1	Various	Puppy food	1	1	1	1	< 5 years	Always			2-5 years	0	1	0	1	1	0	No	0	Every day	No	0	1	3	0	0									No	1	0		0	Yes	0
Control group	Mixed breed	Male	22	11	WE/V	0	1	1	Dry food	Puppy food	1	1	1	0						0	0	0	0	0	0	Yes	0	Occasional	Ultrasound	0	0	0	0	1	> 5 years	0	1	0	0	1	0	0	No	0	0		0	Never got	0
Control group	Golden Retriever	Male	208	5	Resp	1	1	0	Various	Puppy food	1	1	1	0						1	0	0	0	0	0	Unknown	0	No	No	0	0	1	0	0									No	1	0		0	Never got	0
Control group	French bulldog	Male	17	3	WE/V	0	1	1	Self-cooked	Same	1	1	1	0						0	1	0	0	1	0	Yes	0	No	No	0	0	2	0	0									No	1	0		0	Never got	0
Control group	Australian shepherd	Male	18	1	UTD	1	1	1	Various	Puppy food	1	0	1	0						0	0	0	0	1	0	Unknown	0	Occasional	Ultrasound	0	0	1	0	0									No	1	0		0	Never got	0
Control group	Jack Russell terrier	Male	13	12	Wasp sting	1	1	1	Various	Puppy food	1	1	1	1	< 6 month	Recurrent	4	≥ 1/month	> 5 years	0	0	0	3	2	0	Yes	0	Occasional	Endoscopy	1	0	5	1	1	> 5 years	0	1	1	0	0	1	0	No	1	1	Positive	1	Never got	0
Control group	Pekingese	Female	25	7	Resp	1	1	1	Various	Various	0	0	0	0						0	0	0	0	1	0	No	0	No	No	0	0	1	0	0									No	1	0		0	Never got	0
Control group	German shepherd	Male	223	8	WE/V	1	1	0	Barf feeding	Various	1	0	1	1	< 6 month	Always			End of first year of life	0	0	0	2	1	0	Unknown	0	Every day	No	0	0	3	0	1	< 6 months	1	0	1	1	1	1	1	Yeasts	1	0		1	Never got	0
Control group	Mixed breed	Male	193	2	WE/V	0	0	1	Barf feeding	Same	1	1	1	0						0	0	0	1	0	0	Unknown	0	Occasional	No	0	0	1	0	0									No	0	0		0	Never got	0
Control group	Mixed breed	Female	15	12	WE/V	0	1	1	Various	Same	1	1	1	0						0	0	0	0	0	0	No	0	No	No	0	0	0	0	0									No	1	0		0	Never got	0
Control group	Mixed breed	Male	9	3	WE/V	0	1	1	Various	Same	1	1	1	0						0	1	0	0	0	0	Unknown	0	No	Ultrasound	0	0	1	0	0									No	0	0		0	Never got	0
Control group	Labrador Retriever	Male	8	2	WE/V	1	1	1	Barf feeding	Puppy food	1	1	1	0						1	0	0	0	1	0	Yes	0	Occasional	No	0	0	2	0	1	< 2 years	1	1	0	0	0	0	0	No	1	0		0	Never got	0
Control group	Labrador Retriever	Male	11	4	UTD	1	1	1	Canned food	Puppy food	1	1	1	0						0	0	0	0	1	0	Yes	0	Occasional	Ultrasound	0	0	1	0	1	< 2 years	1	1	1	0	0	0	0	No	0	0		0	Never got	0
Control group	Mixed breed	Female spayed	54	3	Lameness	0	1	1	Various	Puppy food	1	1	0	1	< 6 month	Recurrent	4	Every 1-3 months	Ongoing	0	2	0	3	1	0	Unknown	0	Every day	No	0	0	6	2	1	< 6 months	1	0	1	1	0	0	1	No	1	0		0	Never got	0
Control group	Mixed breed	Female	8	4	WE/V	0	1	1	Dry food	Puppy food	1	1	1	0						0	0	0	0	1	0	Yes	0	No	No	0	0	1	0	0									No	1	0		0	No	0
Control group	Maremma sheepdog	Female	18		Weakness	0	1	0	Various	Various	0	0	0	0						0	0	0	0	0	0	No	0	No	Ultrasound	0	0	0	0	0									No	1	0		0	Never got	0
Control group	Golden Retriever	Female	43	9	WE/V	0	1	1	Dry food	Puppy food	1	1	0	0						0	0	0	0	0	0	Yes	0	Occasional	Ultrasound	0	0	0	0	0									No	1	0		0	Never got	0
Control group	Mixed breed	Female	26	1	FB/Intox	0	1	1	Canned food	Puppy food	1	1	1	0						0	0	0	0	1	0	No	0	No	No	0	0	1	0	0									No	0	0		0	Never got	0
Control group	Mixed breed	Female	45	2	Resp	0	1	1	Canned food	Puppy food	1	1	1	0						0	0	0	1	1	0	No	0	Occasional	No	0	0	2	0	0									No	0	0		0	Never got	1
Control group	Maltese	Male	37	2	WE/V	1	1	1	Various	Puppy food	1	1	1	1	< 2 years	Always			Ongoing	0	0	0	2	2	0	Unknown	0	Occasional	No	1	1	4	1	1	< 2 years	1	0	0	0	0	1	0	No	1	0		1	Yes	0
Control group	Golden Retriever	Male	20	4	Stick injury	1	1	1	Various	Puppy food	1	1	1	0						0	0	0	0	1	0	Yes	0	Occasional	No	0	0	1	0	1	< 5 years	0	1	0	0	0	0	0	No	1	0		0	Never got	0
Control group	Rottweiler	Male	42	7	WE/V	1	1	1	Barf feeding	Puppy food	1	1	1	0						0	0	0	0	1	0	Unknown	0	No	No	0	0	1	0	0									No	1	0		0	Never got	1
Control group	Labrador Retriever	Female spayed	5	8	WE/V	1	1	1	Dry food	Puppy food	1	1	1	1	< 1 year	Recurrent	4	Every 1-3 months	Ongoing	0	0	0	2	1	0	Yes	0	Occasional	Both	1	1	3	0	1	< 1 year	1	0	1	0	0	0	1	Yeasts	1	0		1	Never got	0
Control group	Mixed breed	Female	26	4	WE/V	0	0	1	Various	Same	0	0	0	0						0	1	0	0	1	0	No	0	No	No	0	0	2	0	0									No	1	0		0	Never got	0
Control group	Mixed breed	Male	25	6	WE/V	0	1	1	Dry food	Puppy food	1	0	1	0						0	2	0	0	1	0	Yes	0	Occasional	Ultrasound	0	0	3	0	1	> 5 years	0	0	0	0	0	0	0	No	1	0		1	Never got	0
Control group	Mixed breed	Male	43	6	WE/V	0	0	1	Various	Various	1	1	0	0						1	0	0	0	1	0	Yes	0	Occasional	No	0	0	2	0	0									No	1	0		0	Never got	0
Control group	Mixed breed	Female	27	5	FB/Intox	0	1	1	Various	Puppy food	1	1	0	0						0	0	0	0	0	0	No	0	No	No	0	0	0	0	0									No	1	0		0	Never got	0
Control group	Doberman pinscher	Female	123	8	WE/V	1	1	0	Various	Puppy food	1	1	1	0						0	0	0	2	1	0	No	0	No	No	0	0	3	0	0									No	1	0		0	Never got	1
Control group	Golden Retriever	Male	279	3	UTD	1	1	1	Various	Puppy food	1	0	1	0						0	0	0	0	1	0	Yes	0	Wakes up because of itching	Ultrasound	0	0	1	0	1	> 5 years	0	1	0	1	0	1	0	No	1	0		1	Never got	0
Control group	Mixed breed	Male	45	3	WE/V	0	1	1	Dry food	Puppy food	1	1	1	0						0	0	0	0	1	0	No	0	No	No	0	0	1	0	1	< 2 years	1	0	0	0	0	0	0	No	1	0		1	Never got	0
Control group	Mixed breed	Female spayed	366	2	UTD	0	1	1	Dry food	Puppy food	1	1	0	0						0	0	0	0	1	0	Yes	0	Occasional	Ultrasound	0	0	1	0	0									No	1	0		0	Never got	0
Control group	Rhodesian ridgeback	Female spayed	147	5	WE/V	1	1	0	Various	Puppy food	1	1	1	0						0	0	0	0	0	0	No	0	No	Ultrasound	0	0	0	0	0									No	1	0		0	Never got	0
Control group	Rottweiler	Male	8	5	WE/V	1	1	1	Barf feeding	Puppy food	1	0	1	0						1	0	0	0	1	0	Unknown	0	No	No	0	0	2	0	0									No	1	0		0	Never got	0
Control group	Labrador Retriever	Male	46	3	WE/V	1	1	1	Barf feeding	Same	1	1	0	0						0	0	0	0	1	0	Unknown	0	No	No	0	0	1	0	0									No	0	0		0	Never got	0
Control group	Labrador Retriever	Female	13	4	WE/V	1	1	1	Dry food	Puppy food	1	1	1	0						0	0	0	0	1	0	Yes	0	Wakes up because of itching	No	0	1	1	0	1	< 5 years	1	1	1	0	0	1	1	Yeasts	1	0		1	Yes	0
Control group	Mixed breed	Female	12	10	WE/V	0	1	1	Various	Puppy food	1	1	0	0						0	0	0	0	0	0	Unknown	0	Occasional	No	0	0	0	0	0									No	1	0		0	Never got	0
Control group	Miniature pinscher	Female	18	8	WE/V	0	1	1	Canned food	Puppy food	0	0	0	0						0	0	0	0	1	0	Yes	0	Occasional	Ultrasound	0	0	1	0	1	> 5 years	0	0	0	0	0	1	0	No	1	1		1	Yes	0
Control group	Mixed breed	Female spayed	174	2	WE/V	1	1	1	Dry food	Puppy food	1	1	1	0						0	0	0	0	1	0	Yes	0	No	Ultrasound	0	0	1	0	0									No	1	0		0	Yes	0
Control group	Chihuahua	Female	11	2	WE/V	0	1	1	Canned food	Puppy food	1	1	1	0						0	0	0	0	0	0	No	0	No	No	0	0	0	0	0									No	1	0		0	Never got	0
Control group	Mixed breed	Female	299	2	WE/V	0	1	1	Dry food	Puppy food	1	1	1	0						0	0	0	0	1	0	Yes	0	No	No	0	0	1	0	0									No	1	0		0	Never got	0
Control group	Mixed breed	Female	40	7	WE/V	0	1	1	Dry food	Puppy food	1	1	0	0						0	0	0	0	0	0	No	0	Every day	No	0	0	0	0	0									No	1	0		0	Never got	0
Control group	Mixed breed	Female	14	2	WE/V	0	1	1	Self-cooked	Puppy food	1	1	1	0						0	0	0	0	1	0	Unknown	0	Wakes up because of itching	No	0	0	1	0	1	< 2 years	1	1	0	0	0	1	0	Bacteria	1	0		1	Never got	0
Control group	Mixed breed	Female	17	11	FB/Intox	0	1	0	Various	Various	1	1	1	0						0	0	0	0	0	0	Yes	0	Occasional	Ultrasound	0	0	0	0	0									No	0	0		0	Never got	0
Control group	German shepherd	Male neutered	697	1	WE/V	1	1	0	Dry food	Puppy food	1	1	1	0						0	0	0	0	1	0	No	0	No	No	0	0	1	0	0									No	1	0		0	Never got	0
Control group	Coton de Tulear	Female	48	9	WE/V	1	1	1	Canned food	Puppy food	1	1	0	0						0	1	0	0	1	0	Yes	0	Occasional	Ultrasound	1	1	2	0	0									No	1	0		0	Never got	0
Control group	Pomeranian	Female spayed	38	12	WE/V	0	0	1	Dry food	Puppy food	1	1	1	0						0	0	0	0	0	0	Yes	0	No	Ultrasound	0	0	0	0	1	> 5 years	0	0	1	0	0	0	0	No	1	0		1	Never got	0
Control group	Chihuahua	Female spayed	76	10	Resp	1	1	1	Dry food	Puppy food	1	1	0	0						0	0	0	0	0	0	Unknown	0	Every day	No	0	0	0	0	1	< 1 year	1	1	1	1	0	0	1	No	1	0		1	Never got	0
Control group	Pug	Male	81	3	FB/Intox	0	1	1	Dry food	Puppy food	1	1	0	0						0	0	0	0	0	0	Unknown	0	No	No	0	0	0	0	0									No	1	0		0	Never got	0
Control group	Maltese	Male	113	3	Resp	1	1	1	Canned food	Puppy food	1	1	0	0						0	1	0	0	1	0	Unknown	0	Every day	No	0	0	2	0	0									No	1	0		0	Never got	0
Control group	Mixed breed	Female	13	2	WE/V	0	1	1	Dry food	Puppy food	0	0	0	0						0	0	0	0	1	0	No	0	No	No	0	0	1	0	0									No	1	0		0	Never got	0
Control group	Munsterlander	Male	76	9	Resp	1	1	0	Dry food	Puppy food	1	1	1	0						0	0	0	0	1	0	Unknown	0	No	No	0	0	1	0	0									No	1	0		0	Never got	0
Control group	Labrador Retriever	Female	12	7	UTD	1	1	1	Canned food	Same	0	0	0	0						0	0	0	0	0	0	Yes	0	Occasional	Ultrasound	0	0	0	0	1	> 5 years	0	1	0	0	0	0	0	No	0	0		1	Never got	0
Control group	French bulldog	Male	13	2	Resp	1	1	1	Dry food	Puppy food	1	1	1	0						0	1	0	0	1	0	Yes	0	Every day	No	0	1	2	0	1	< 6 months	1	1	1	0	0	0	1	No	1	1	Positive	1	Never got	0
Control group	Golden Retriever	Female	13	2	WE/V	1	1	1	Barf feeding	Same	1	0	1	0						0	0	0	0	0	0	Unknown	0	No	No	0	0	0	0	0									No	1	0		0	Never got	0
Control group	Rottweiler	Female	14	1	WE/V	0	1	1	Barf feeding	Puppy food	1	0	1	0						0	0	0	0	0	0	No	0	No	No	0	0	0	0	0									No	1	0		0	Never got	0
Control group	Mixed breed	Female spayed	117	11	WE/V	0	1	0	Canned food	Puppy food	1	1	1	0						0	0	0	0	1	0	Unknown	0	No	No	1	0	1	0	0									No	1	0		0	Never got	1
Control group	French bulldog	Female	27	2	UTD	0	1	1	Self-cooked	Puppy food	1	1	0	1	< 6 month	Always			Ongoing	0	0	0	3	1	0	Yes	0	No	No	1	0	4	1	1	< 1 year	1	0	0	0	0	0	1	No	1	0		1	Yes	0
Control group	Chihuahua	Female	19	5	Resp	0	1	1	Dry food	Puppy food	1	1	0	0						1	1	0	0	0	0	Unknown	0	Every day	No	0	0	2	0	0									No	1	0		0	Never got	0
Control group	Golden Retriever	Female spayed	147	6	WE/V	1	1	0	Dry food	Puppy food	1	1	1	0						0	0	0	0	0	0	Unknown	0	No	No	0	1	0	0	1	> 5 years	0	1	1	0	0	0	0	No	0	0		1	Never got	0
Control group	French bulldog	Female	49	5	Unrest	0	1	1	Various	Puppy food	1	1	0	0						0	1	0	0	1	0	Unknown	0	Occasional	Ultrasound	0	0	2	0	0									No	1	0		0	Never got	0
Control group	Yorkshire terrier	Male	49	5	WE/V	0	1	1	Various	Puppy food	1	1	0	0						0	0	0	0	1	0	Unknown	0	Occasional	No	0	0	1	0	1	< 1 year	1	1	0	0	0	0	0	No	1	0		0	Never got	0
Control group	Cocker spaniel	Male	129	7	WE/V	1	1	0	Various	Puppy food	1	1	1	0						0	1	0	0	1	0	Unknown	0	Occasional	Ultrasound	0	0	2	0	0									No	1	0		0	Never got	0
CPV group	Maltese	Male	15	1		0	1	1	Canned food	Various	1	1	1	1	< 6 month	Always			End of first year of life	0	2	0	3	1	0	No	0	Occasional	No	0	0	6	2	0									No	1	0		0	Never got	0
CPV group	Miniature schnauzer	Female spayed	291	11		1	1	0	Various	Puppy food	1	1	1	0						0	0	0	0	1	0	Unknown	0	Occasional	No	0	0	1	0	0									No	1	0		0	Never got	1
CPV group	Mixed breed	Female	137	4		0	1	1	Various	Same	1	1	0	1	< 5 years	Recurrent	4	Every 1-3 months	Ongoing	0	0	0	2	0	0	Unknown	0	No	No	0	0	2	0	0									No	0	0		0	Never got	0
CPV group	Poodle	Male	17	1		1	1	1	Canned food	Puppy food	1	1	0	0						0	0	0	0	0	0	No	0	Every day	Ultrasound	0	0	0	0	1	< 1 year	1	0	0	0	0	0	0	No	1	0		1	Never got	0
CPV group	Mixed breed	Male	38	8		0	1	0	Various	Puppy food	1	1	1	0						0	0	0	0	0	0	Unknown	0	Occasional	No	0	0	0	0	0									No	1	0		0	Never got	0
CPV group	Golden Retriever	Male	57	11		1	1	0	Various	Puppy food	1	1	1	1	< 2 years	Recurrent	4	Every 1-3 months	Ongoing	0	0	0	3	2	0	Unknown	3	Every day	No	0	0	5	1	1	> 5 years	0	1	1	0	0	0	0	No	1	0		0	Never got	0
CPV group	Yorkshire terrier	Female	10	3		0	1	1	Self-cooked	Same	1	1	0	0						0	0	0	0	1	0	Unknown	0	No	Ultrasound	0	0	1	0	1	< 5 years	0	0	0	0	0	1	0	No	1	0		1	Never got	0
CPV group	Australian shepherd	Male	19	1		1	1	1	Dry food	Puppy food	1	1	1	0						0	0	0	0	0	0	No	0	No	Ultrasound	0	0	0	0	0									No	1	0		0	Never got	0
CPV group	Jack Russell terrier	Male	22	13		1	1	1	Various	Puppy food	1	1	1	0						1	0	0	0	0	0	Unknown	0	No	Ultrasound	0	0	1	0	0									No	1	0		0	No	1
CPV group	Pekingese	Male	8	2		0	1	1	Various	Puppy food	1	1	1	0						0	0	0	0	1	0	No	0	Occasional	Ultrasound	0	0	1	0	0									No	1	0		0	Never got	0
CPV group	German shepherd	Male	12	9		1	1	0	Canned food	Puppy food	1	1	1	0						0	0	0	0	0	0	Unknown	0	Wakes up because of itching	Ultrasound	0	1	0	0	1	< 2 years	1	1	1	1	0	1	1		0	1	Positive	1	Yes	0
CPV group	Podengo	Female	23	3		0	1	1	Various	Puppy food	1	1	1	1	< 1 year	Recurrent	4	Every 1-3 months	Ongoing	0	0	0	3	3	0	Unknown	0	No	No	0	0	6	2	0									No	1	0		0	Never got	0
CPV group	Mixed breed	Male	39	12		0	0	1	Self-cooked	Same	1	1	0	0						0	1	0	0	0	0	No	0	Occasional	No	0	0	1	0	0									No	1	0		0	Never got	0
CPV group	Mixed breed	Female	10	3		0	1	1	Various	Puppy food	1	1	1	1	< 1 year	Always			End of second year of life	0	0	0	2	2	0	No	0	Occasional	Ultrasound	0	0	4	1	0									No	1	0		0	Never got	0
CPV group	Labrador Retriever	Male	7	2		1	1	1	Dry food	Puppy food	1	1	0	1	< 6 month	Recurrent	4	Every 1-3 months	Ongoing	0	0	0	3	2	0	No	0	Occasional	No	0	0	5	1	0									No	1	0		0	Never got	0
CPV group	Labrador Retriever	Female	8	3		0	1	1	Various	Various	1	1	0	1	< 6 month	Recurrent	4	≥ 1/month	Ongoing	0	0	0	3	3	0	Unknown	0	No	No	0	0	6	2	0									No	1	0		0	Never got	0
CPV group	Mixed breed	Female	16	4		0	1	1	Canned food	Puppy food	1	1	0	1	< 6 month	Recurrent	4	Every 1-3 months	Ongoing	1	3	0	3	3	0	No	0	No	No	1	1	10	3	0									No	1	0		0	Never got	0
CPV group	Mixed breed	Male	16	4		0	1	1	Canned food	Puppy food	1	1	0	0						0	0	0	0	1	0	No	0	No	No	0	0	1	0	0									No	1	0		0	Never got	0
CPV group	Mixed breed	Female	8	4		0	1	1	Various	Puppy food	1	1	1	0						0	0	0	0	0	0	No	0	Occasional	No	0	0	0	0	0									No	1	0		0	Never got	0
CPV group	Mixed breed	Female	8	4		0	1	1	Canned food	Puppy food	1	1	0	0						0	0	0	0	0	0	No	0	No	No	0	0	0	0	0									No	1	0		0	Never got	0
CPV group	Mixed breed	Male	8	4		0	1	1	Various	Same	1	1	0	0						0	0	0	0	0	0	No	0	No	No	0	0	0	0	0									No	1	0		0	Never got	0
CPV group	Maremma sheepdog	Male neutered	181			1	1	0	Canned food	Puppy food	1	1	1	0						0	0	0	0	1	0	Unknown	0	No	Ultrasound	0	0	1	0	0									No	0	0		0	Never got	0
CPV group	Kangal	Male	8	8		0	1	1	Barf feeding	Various	0	0	0	0						2	1	0	0	1	0	Unknown	0	Wakes up because of itching	No	0	0	4	1	1	< 5 years	0	0	1	1	0	1	0	No	1	0		0	Never got	0
CPV group	Golden Retriever	Female	27	9		1	1	1	Dry food	Puppy food	1	1	1	0						0	0	0	0	0	0	No	0	Occasional	Ultrasound	0	1	0	0	1	< 5 years	1	1	1	1	0	0	1	No	1	1	Positive	1	Never got	0
CPV group	Mixed breed	Male	9	1		0	1	1	Dry food	Puppy food	1	1	1	0						0	0	0	1	1	0	Yes	0	No	Ultrasound	0	0	2	0	1	< 6 months	1	0	0	0	0	0	0	No	1	0		1	Never got	0
CPV group	Magyar Vizsla	Female	10	1		1	1	1	Barf feeding	Various	1	1	1	1	< 6 month	Always			End of first year of life	0	0	0	2	2	0	No	0	No	No	0	0	4	1	0									No	1	0		0	Never got	0
CPV group	Golden Retriever	Female	10	4		1	1	1	Various	Puppy food	1	1	1	0						0	0	0	0	1	0	Yes	0	Occasional	Ultrasound	0	0	1	0	0									Yeasts	1	0		0	Never got	0
CPV group	Labrador Retriever	Male	11	7		0	1	1	Dry food	Puppy food	1	1	1	0						0	0	0	0	0	0	Unknown	0	No	No	0	0	0	0	0									No	1	0		0	Never got	0
CPV group	Mixed breed	Male	14	5		0	0	1	Canned food	Same	1	1	0	1	< 1 year	Recurrent	4	Every 1-3 months	Ongoing	0	0	1	0	1	0	Unknown	0	Occasional	No	1	0	2	0	0									No	1	0		0	Never got	0
CPV group	Mixed breed	Male	8	6		0	1	1	Various	Puppy food	1	1	1	0						0	0	0	0	1	0	No	0	Every day	No	0	0	1	0	1	< 6 months	1	0	0	0	0	0	0	No	1	1	Positive	1	Never got	0
CPV group	Mixed breed	Female	8	5		0	1	1	Self-cooked	Same	1	1	1	0						0	0	0	0	0	0	Unknown	0	No	No	0	0	0	0	0									No	1	0		0	Never got	0
CPV group	Doberman pinscher	Male	9	8		0	1	0	Canned food	Puppy food	1	1	1	1	< 6 month	Recurrent	4	≥ 1/month	2-5 years	0	3	1	3	1	0	No	0	No	Ultrasound	0	0	8	2	1	> 5 years	0	1	0	0	1	1	0	No	1	0		0	Never got	1
CPV group	Golden Retriever	Male	17	7		1	1	1	Dry food	Various	1	1	1	1	< 6 month	Recurrent	7	Every 1-3 months	End of second year of life	0	0	1	3	0	0	Yes	0	No	Ultrasound	0	0	4	1	1	< 5 years	0	1	0	0	0	0	0	No	1	0		0	Never got	0
CPV group	Mixed breed	Male	8	4		0	1	1	Various	Puppy food	1	1	1	0						0	0	1	0	1	0	Yes	0	Every day	Ultrasound	0	0	2	0	0									No	0	0		0	Never got	0
CPV group	Mixed breed	Male	41	9		0	1	1	Dry food	Various	1	1	1	1	< 1 year	Recurrent	28	Every 6-12 months	Ongoing	0	0	0	2	1	0	Unknown	0	Occasional	No	1	0	3	0	1	< 1 year	1	1	0	0	0	0	0	No	1	0		1	Never got	0
CPV group	Rhodesian ridgeback	Male	6	8		0	1	1	Dry food	Same	1	1	1	1	< 6 month	Recurrent	4	Every 1-3 months	Ongoing	1	0	0	3	1	0	Yes	0	Occasional	Ultrasound	0	0	5	1	0									No	1	0		0	Never got	0
CPV group	Mixed breed	Female	8	7		0	1	0	Various	Same	1	1	1	0						0	0	0	0	0	0	No	0	No	No	0	0	0	0	0									No	0	0		0	Never got	0
CPV group	Rottweiler	Male	9	3		0	1	1	Various	Puppy food	1	1	0	0						0	2	0	0	0	0	Unknown	0	No	Ultrasound	0	0	2	0	0									No	0	0		0	Never got	0
CPV group	Rottweiler	Male	102	3		1	1	1	Various	Puppy food	1	1	0	0						0	2	0	0	0	0	Unknown	0	No	Ultrasound	0	0	2	0	0									No	0	0		0	Never got	1
CPV group	Labrador Retriever	Male	8	3		0	1	1	Dry food	Puppy food	1	0	0	0						0	0	0	0	0	0	Unknown	0	No	No	0	0	0	0	0									No	1	0		0	Never got	0
CPV group	Labrador Retriever	Female	8	3		0	0	1	Barf feeding	Same	1	1	1	0						0	0	0	0	1	0	No	0	No	No	0	0	1	0	0									No	0	0		0	Never got	0
CPV group	Mixed breed	Female	21	10		0	1	1	Dry food	Puppy food	1	1	1	1	< 6 month	Always			End of first year of life	0	0	0	2	2	0	No	0	Every day	No	0	0	4	1	1	< 1 year	1	1	1	0	0	1	1	Bacteria	1	0		1	Never got	0
CPV group	Miniature pinscher	Female	19	4		0	1	0	Various	Various	1	1	0	0						0	0	0	0	0	0	Unknown	0	Occasional	No	0	0	0	0	0									No	1	0		0	Never got	1
CPV group	Mixed breed	Male	5	4		0	1	1	Various	Various	1	1	0	1	< 6 month	Recurrent	4	≥ 1/month	Ongoing	0	2	0	2	1	0	Unknown	0	Every day	No	1	0	5	1	1	< 1 year	1	1	1	0	0	0	1	No	1	1	Positive	1	Yes	0
CPV group	Chihuahua	Female	20	2		0	1	1	Dry food	Puppy food	1	1	0	0						1	0	0	0	1	0	No	0	Occasional	No	0	0	2	0	0									No	1	0		0	Never got	0
CPV group	Mixed breed	Female	10	7		0	1	1	Dry food	Gastrointestinal diet	1	1	1	1	< 6 month	Recurrent	4	Every 1-3 months	End of second year of life	1	0	0	3	1	0	Yes	0	Every day	Both	0	0	5	1	1	> 5 years	0	0	1	0	0	0	0	Bacteria	0	0		0	Never got	1
CPV group	French bulldog	Male	312	4		1	1	0	Self-cooked	Puppy food	0	0	0	0						0	0	1	1	1	0	Unknown	0	Occasional	Ultrasound	0	0	3	0	1	< 5 years	1	1	1	1	1	0	1	No	1	0		1	Never got	0
CPV group	Mixed breed	Female	7	8		0	1	1	Various	Same	1	1	1	0						2	2	0	0	0	0	No	0	No	Ultrasound	0	0	4	1	0									No	1	0		0	Never got	0
CPV group	Mixed breed	Female	7	3		0	1	1	Dry food	Puppy food	1	1	1	1	< 6 month	Recurrent	7	Every 3-6 months	Ongoing	0	0	0	3	3	0	Yes	0	Occasional	Ultrasound	1	0	6	2	0									No	1	0		0	Never got	0
CPV group	Mixed breed	Female	357	9		0	0	0	Canned food	Various	1	0	1	1	> 5 years	Recurrent	21	Every 3-6 months	Ongoing	1	0	1	2	1	0	Unknown	0	Occasional	No	0	0	5	1	1	> 5 years	0	0	1	0	0	0	0	No	1	0		1	Never got	1
CPV group	Mixed breed	Male	40	11		0	1	1	Dry food	Puppy food	1	1	1	1	< 1 year	Recurrent	4	≥ 1/month	Ongoing	0	0	0	1	1	0	Unknown	0	No	Ultrasound	0	0	2	0	0									No	1	0		0	Never got	0
CPV group	German shepherd	Female spayed	223	7		1	1	0	Various	Puppy food	1	1	1	1	< 5 years	Recurrent	4	Every 1-3 months	Ongoing	0	0	0	3	1	0	Unknown	0	No	Ultrasound	1	0	4	1	0									No	1	0		0	Never got	0
CPV group	Coton de Tulear	Male	20	6		1	1	1	Dry food	Gastrointestinal diet	1	1	0	1	< 6 month	Recurrent	7	Every 1-3 months	End of second year of life	1	1	0	3	2	0	No	0	Occasional	No	0	0	7	2	0									No	1	0		0	Never got	0
CPV group	Pomeranian	Male	14	13		0	1	1	Dry food	Same	1	1	0	0						0	0	0	0	0	0	Unknown	0	No	Ultrasound	0	0	0	0	0									No	1	0		0	Never got	0
CPV group	Chihuahua	Female	38	10		0	1	1	Canned food	Puppy food	1	1	0	0						0	0	1	0	2	0	Unknown	0	No	Ultrasound	0	0	3	0	0									No	1	0		0	Never got	0
CPV group	French bulldog	Male	10	9		1	1	1	Various	Puppy food	1	1	0	0						0	1	0	0	1	0	Unknown	0	No	No	0	0	2	0	0									No	1	0		0	Never got	0
CPV group	Pug	Female	7	5		1	1	0	Self-cooked	Same	1	1	1	1	< 6 month	Recurrent	4	Every 1-3 months	End of first year of life	2	3	0	3	2	2	No	3	Every day	Ultrasound	0	0	10	3	1	< 2 years	1	1	0	0	0	1	0	Bacteria	1	0		1	Never got	1
CPV group	Maltese	Male	6	5		0	1	1	Canned food	Various	1	1	1	1	< 6 month	Recurrent	4	Every 1-3 months	End of first year of life	0	1	0	2	2	0	No	0	Occasional	No	0	0	5	1	0									No	1	0		0	Never got	0
CPV group	Maltese	Female	6	6		0	1	1	Various	Puppy food	1	1	0	1	< 2 years	Recurrent	4	Every 1-3 months	Ongoing	0	0	0	1	1	0	Yes	0	Wakes up because of itching	Ultrasound	0	1	2	0	1	< 5 years	0	0	1	1	0	0	0	No	0	0		0	Never got	0
CPV group	Munsterlander	Female	31	13		1	1	0	Dry food	Various	1	1	0	1	< 1 year	Recurrent	7	Every 1-3 months	Ongoing	0	0	0	3	1	0	Unknown	0	Occasional	Ultrasound	1	0	4	1	1	< 2 years	1	1	0	0	0	0	1	Bacteria	1	0		1	Never got	1
CPV group	Labrador Retriever	Female	12	7		1	1	1	Dry food	Puppy food	1	1	0	0						0	0	0	0	1	0	Unknown	0	Every day	No	0	0	1	0	1	< 5 years	0	1	0	0	0	0	0	No	1	1		0	Yes	0
CPV group	French bulldog	Male neutered	29	2		0	1	1	Various	Puppy food	1	1	0	1	< 1 year	Recurrent	4	≥ 1/month	End of second year of life	0	0	3	3	2	0	Unknown	0	Every day	Both	1	0	8	2	1	< 2 years	1	1	1	0	0	1	1	Bacteria	1	0		0	Never got	0
CPV group	Golden Retriever	Male	9	2		1	1	1	Dry food	Various	1	1	0	1	< 6 month	Recurrent	4	≥ 1/month	End of first year of life	0	1	0	3	2	0	Unknown	0	Occasional	Ultrasound	1	1	6	2	1	< 6 months	1	0	1	1	0	0	1	Bacteria	1	1		0	Never got	0
CPV group	Rottweiler	Male	8	2		0	1	1	Dry food	Puppy food	1	1	0	0						0	0	0	0	0	0	No	0	No	No	0	0	0	0	0									No	0	0		0	Never got	0
CPV group	Mixed breed	Female	19	13		0	1	1	Dry food	Puppy food	1	1	1	1	< 1 year	Recurrent	4	Every 3-6 months	Ongoing	1	0	3	3	2	0	Unknown	0	Every day	Ultrasound	0	1	9	3	1	< 1 year	1	1	1	1	0	0	1	No	1	1	Positive	1	Yes	0
CPV group	Munsterlander	Female spayed	133	12		1	0	0	Various		1	1	1	0						0	0	0	0	1	0	Unknown	0	Occasional	No	0	0	1	0	0									No	1	0		0	Never got	1
CPV group	French bulldog	Female	16	4		1	1	1	Various	Puppy food	1	1	0	0						0	0	0	0	1	0	No	0	Occasional	No	0	0	1	0	0									No	1	0		0	Never got	0
CPV group	Chihuahua	Male	143	3		0	1	1	Various	Puppy food	1	1	1	0						0	0	0	1	1	0	Unknown	0	No	Ultrasound	0	0	2	0	0									No	1	0		0	Never got	0
CPV group	Golden Retriever	Female	8	11		1	1	1	Dry food	Puppy food	1	1	1	0						0	0	0	0	0	0	Unknown	0	Occasional	No	0	0	0	0	1	< 6 months	1	1	1	0	0	1	1	Bacteria	1	0		0	Never got	0
CPV group	Yorkshire terrier	Female	9	5		1	1	1	Various	Puppy food	1	1	1	1	< 6 month	Recurrent	4	Every 1-3 months	Ongoing	1	2	0	3	1	0	No	0	Every day	No	1	0	7	2	0									No	1	0		0	Never got	0
CPV group	Cocker spaniel	Female	331	8		1	1	0	Canned food	Various	1	1	1	0						1	0	0	0	0	0	Unknown	0	Occasional	No	0	0	1	0	0									No	1	0		0	Never got	0
[truncated: 28 more columns]
